# Supplementary material for: Effects of a Brief E-Learning Resource on Sexual Attitudes and Beliefs of Healthcare Professionals Working in Prostate Cancer Care: A Pilot Study
Source: Int J Environ Res Public Health. 2021 Sep 24;18(19):10045. doi: 10.3390/ijerph181910045 (PMC8508566; doi:10.3390/ijerph181910045)
Supplement: Supplementary file 1 [file ijerph-18-10045-s001.zip]

Archive with 1 entries (1 files):
- ijerph-1355044-supplementary.pdf
